# Supplementary material for: Comparing DNA Isolation and Preparation Protocols for Dried Blood Spots in the Context of Genomic Newborn Screening
Source: Int J Neonatal Screen. 2025 Sep 3;11(3):75. doi: 10.3390/ijns11030075 (PMC12452450; doi:10.3390/ijns11030075)
Supplement: Supplementary file 1 [file IJNS-11-00075-s001.zip]

Archive with 1 entries (1 files):
- IJNS-3796442-supplementary.pdf
